# Supplementary material for: The inner junction protein CFAP20 functions in motile and non-motile cilia and is critical for vision
Source: Nat Commun. 2022 Nov 3;13:6595. doi: 10.1038/s41467-022-33820-w (PMC9633640; doi:10.1038/s41467-022-33820-w)
Supplement: Supplementary file 3 — Source Data [file 41467_2022_33820_MOESM3_ESM.xlsx]

## Sheet: 2c
Raw Data												Normalised RQ Values
Sample	Target	CT Mean	∆CT Mean	∆CT SD	∆∆CT	RQ	RQ Min	RQ Max				WT				cfap20-/-
WT 1	B-actin	17.4864									gapdh	1	0.839294	0.740043	0.779967	0.955491	0.833621	0.931031	0.931822
WT 2	B-actin	17.0844									cfap20	1	0.936377	0.880853	0.882556	0.139003	0.106214	0.135079	0.119452
WT 3	B-actin	16.7731
WT 4	B-actin	16.8406
WT 1	GAPDH	21.0695	3.58309	0.008115	0	1	0.984504	1.01574
WT 2	GAPDH	20.9203	3.83584	0.0439585	0.252752	0.839294	0.771212	0.913386
WT 3	GAPDH	20.7905	4.01741	0.0870921	0.43432	0.740043	0.625843	0.87508
WT 4	GAPDH	20.7822	3.94161	0.0798523	0.358515	0.779967	0.668862	0.909528
WT 1	CFAP20 5025	21.6548	4.16834	0.0609094	0	1	0.88939	1.12437
WT 2	CFAP20 5025	21.3476	4.26318	0.0419633	0.0948385	0.936377	0.86373	1.01513
WT 3	CFAP20 5025	21.1245	4.35137	0.0900376	0.183027	0.880853	0.740714	1.0475
WT 4	CFAP20 5025	21.1892	4.34858	0.0704367	0.18024	0.882556	0.770676	1.01068
CFAP20 MUT 1	B-actin	18.1659
CFAP20 MUT 2	B-actin	16.8142
CFAP20 MUT 3	B-actin	17.4314
CFAP20 MUT 4	B-actin	17.4594
CFAP20 MUT 1	GAPDH	21.8147	3.64878	0.037368	0.0656865	0.955491	0.88919	1.02673
CFAP20 MUT 2	GAPDH	20.6599	3.84563	0.0289791	0.262536	0.833621	0.788403	0.881433
CFAP20 MUT 3	GAPDH	21.1176	3.68619	0.0906964	0.103099	0.931031	0.781917	1.10858
CFAP20 MUT 4	GAPDH	21.1444	3.68496	0.0881792	0.101874	0.931822	0.786381	1.10416
CFAP20 MUT 1	CFAP20 5025	25.1811	7.01515	0.0424687	2.84681	0.139003	0.128095	0.150841
CFAP20 MUT 2	CFAP20 5025	24.2175	7.4033	0.0436404	3.23496	0.106214	0.0976575	0.115519
CFAP20 MUT 3	CFAP20 5025	24.4879	7.05647	0.104413	2.88813	0.135079	0.110489	0.165141
CFAP20 MUT 4	CFAP20 5025	24.6933	7.23384	0.127493	3.0655	0.119452	0.0934622	0.152669
-
-
-

## Sheet: 2f
Raw Data
n=1	2020.06.29		UA5025	1bp Del; 8bp Ins
		Cardiac Laterality										Absolute			Percentage
Embryo no.	Genotype	Jog	Loop									Normal	Abnormal	SUM	Normal	Abnormal
1.57	+/-	Mid	D-loop		+/+	9	0.310345				+/+	57	5	62	0.919355	0.0806452
1.58	-/-	Left	O-loop		+/-	14	0.482759				+/-	122	20	142	0.859155	0.140845
1.59	+/-	Left	D-loop		-/-	6	0.206897				-/-	44	13	57	0.77193	0.22807
1.60	+/-	Left	D-loop
1.61	+/-	Left	D-loop
1.62	+/-	Left	D-loop
1.63	-/-	Left	D-loop
1.64	+/-	Left	D-loop
1.65	+/-	Left	D-loop
1.66	+/-	Left	D-loop
1.67	+/-	Left	D-loop
1.68	+/+	Left	D-loop
1.69	+/-	Left	D-loop
1.70	?	Left	D-loop
1.71	+/+	Left	D-loop
1.72	-/-	Left	D-loop
1.73	-/-	Left	D-loop
1.74	-/-	Left	D-loop
1.75	+/+	Left	D-loop
1.76	+/+	Left	D-loop
1.77	?	Left	D-loop
1.78	?	Left	D-loop
1.79	+/+	Left	D-loop
1.80	+/+	Left	D-loop
1.81	+/-	Left	D-loop
1.82	+/-	Left	D-loop
1.83	+/+	Left	D-loop
1.84	+/+	Left	D-loop
1.85	?	Left	D-loop
1.86	+/-	Left	D-loop
1.87	-/-	Left	D-loop
1.88	+/+	Left	D-loop
1.89	+/-	Left	D-loop
n=2	2020.07.03		UA5025	1bp Del; 8bp Ins
		Cardiac Laterality
Embryo no.	Genotype	Jog	Loop		+/+	6	0.230769
2.01	+/-	Left	D-loop		+/-	14	0.538462
2.02	+/-	Left	D-loop		-/-	6	0.230769
2.03	+/-	Left	D-loop
2.04	+/-	Left	D-loop
2.05	-/-	Left	D-loop
2.06	+/-	Left	D-loop
2.07	+/-	Left	D-loop
2.08	+/-	Left	D-loop
2.09	-/-	Left	D-loop
2.10	+/+	Left	D-loop
2.11	+/-	Left	D-loop
2.12	+/-	Left	D-loop
2.13	+/+	Left	D-loop
2.14	+/-	Left	D-loop
2.15	+/+	Left	D-loop
2.16	+/+	Left	D-loop
2.17	+/+	Left	D-loop
2.18	-/-	Left	D-loop
2.19	+/+	Left	D-loop
2.20	-/-	Left	D-loop
2.21	-/-	Left	D-loop
2.22	-/-	Left	D-loop
2.23	+/-	Left	D-loop
2.24	+/-	Right	D-loop
2.25	+/-	Right	S-loop
2.26	+/-	Right	S-loop
n=3	2020.07.03		UA5025	1bp Del; 8bp Ins
		Cardiac Laterality
Embryo no.	Genotype	Jog	Loop		+/+	16	0.197531
2.33	-/-	Left	D-loop		+/-	52	0.641975
2.37	-/-	Left	D-loop		-/-	13	0.160494
2.50	-/-	Left	D-loop
2.61	-/-	Left	D-loop
2.65	-/-	Left	D-loop
2.69	-/-	Left	D-loop
2.83	-/-	Left	D-loop
2.90	-/-	Left	D-loop
2.91	-/-	Left	D-loop
3.10	-/-	Left	O-loop
3.12	-/-	Mid	D-loop
3.15	-/-	Right	D-loop
3.16	-/-	Right	S-loop
2.60	?	Left	D-loop
2.75	?	Left	D-loop
3.02	?	Left	D-loop
3.05	?	Left	D-loop
3.06	?	Left	D-loop
2.27	+/-	Left	D-loop
2.28	+/-	Left	D-loop
2.29	+/-	Left	D-loop
2.30	+/-	Left	D-loop
2.31	+/-	Left	D-loop
2.32	+/-	Left	D-loop
2.34	+/-	Left	D-loop
2.35	+/-	Left	D-loop
2.36	+/-	Left	D-loop
2.39	+/-	Left	D-loop
2.40	+/-	Left	D-loop
2.41	+/-	Left	D-loop
2.42	+/-	Left	D-loop
2.43	+/-	Left	D-loop
2.45	+/-	Left	D-loop
2.48	+/-	Left	D-loop
2.51	+/-	Left	D-loop
2.52	+/-	Left	D-loop
2.53	+/-	Left	D-loop
2.54	+/-	Left	D-loop
2.55	+/-	Left	D-loop
2.56	+/-	Left	D-loop
2.57	+/-	Left	D-loop
2.58	+/-	Left	D-loop
2.59	+/-	Left	D-loop
2.62	+/-	Left	D-loop
2.64	+/-	Left	D-loop
2.66	+/-	Left	D-loop
2.67	+/-	Left	D-loop
2.71	+/-	Left	D-loop
2.73	+/-	Left	D-loop
2.74	+/-	Left	D-loop
2.76	+/-	Left	D-loop
2.79	+/-	Left	D-loop
2.80	+/-	Left	D-loop
2.81	+/-	Left	D-loop
2.82	+/-	Left	D-loop
2.84	+/-	Left	D-loop
2.85	+/-	Left	D-loop
2.86	+/-	Left	D-loop
2.92	+/-	Left	D-loop
2.93	+/-	Left	D-loop
2.94	+/-	Left	D-loop
2.95	+/-	Left	D-loop
2.96	+/-	Left	D-loop
3.01	+/-	Left	D-loop
3.03	+/-	Left	D-loop
3.04	+/-	Left	D-loop
3.07	+/-	Left	D-loop
3.08	+/-	Left	O-loop
3.11	+/-	Left	O-loop
3.13	+/-	Mid	D-loop
2.38	+/+	Left	D-loop
2.44	+/+	Left	D-loop
2.46	+/+	Left	D-loop
2.47	+/+	Left	D-loop
2.49	+/+	Left	D-loop
2.63	+/+	Left	D-loop
2.68	+/+	Left	D-loop
2.70	+/+	Left	D-loop
2.72	+/+	Left	D-loop
2.77	+/+	Left	D-loop
2.78	+/+	Left	D-loop
2.87	+/+	Left	D-loop
2.88	+/+	Left	D-loop
2.89	+/+	Left	D-loop
3.09	+/+	Left	O-loop
3.14	+/+	Right	D-loop
n=4	2020.09.03		UA5025	1bp Del; 8bp Ins
		Cardiac Laterality
Embryo no.	Genotype	Jog	Loop
4.01	-/-	Left	O-loop		+/+	3	0.166667
4.02	+/-	Left	O-loop		+/-	11	0.611111
4.03	+/-	Left	D-loop		-/-	4	0.222222
4.04	+/+	Left	D-loop
4.05	+/-	Left	D-loop
4.06	-/-	Left	D-loop
4.07	+/-	Left	D-loop
4.08	+/+	Left	D-loop
4.09	+/-	Left	D-loop
4.10	-/-	Left	D-loop
4.11	+/+	Left	D-loop
4.12	+/-	Left	D-loop
4.13	+/-	Left	D-loop
4.14	-/-	Left	D-loop
4.15	?	Left	D-loop
4.16	+/-	Left	D-loop
4.17	+/-	Left	D-loop
4.18	+/-	Left	D-loop
4.19	+/-	Left	D-loop
n=5	2020.09.03		UA5025
		Cardiac Laterality
Embryo no.	Genotype	Jog	Loop
5.2	+/-	Left	O-loop
5.21	+/-	Left	D-loop		+/+	6	0.375
5.22	+/+	Left	D-loop		+/-	8	0.5
5.23	+/+	Left	D-loop		-/-	2	0.125
5.24	+/-	Left	D-loop
5.25	+/-	Left	D-loop
5.26	+/+	Left	D-loop
5.27	-/-	Left	D-loop
5.28	+/+	Left	D-loop
5.29	-/-	Left	D-loop
5.3	+/-	Left	D-loop
5.31	+/+	Left	D-loop
5.32	+/+	Left	D-loop
5.33	+/-	Mid	O-loop
5.34	+/-	Mid	D-loop
5.35	+/-	Mid	D-loop
n=6	2020.10.13		UA5025
		Cardiac Laterality
Embryo no.	Genotype	Jog	Loop
6.01	+/-	Right	S-loop
6.02	+/-	Left	O-loop		+/+	22	0.241758
6.03	+/+	Left	O-loop		+/-	43	0.472527
6.04	+/-	Left	O-loop		-/-	26	0.285714
6.05	+/+	Left	O-loop
6.06	-/-	Left	O-loop
6.07	+/-	Left	O-loop
6.08	-/-	Left	O-loop
6.09	+/-	Left	O-loop
6.10	+/+	Left	O-loop
6.11	+/+	Left	D-loop
6.12	+/-	Left	D-loop
6.13	+/-	Left	D-loop
6.14	+/-	Left	D-loop
6.15	-/-	Left	D-loop
6.16	+/-	Left	D-loop
6.17	+/-	Left	D-loop
6.18	+/+	Left	D-loop
6.19	+/-	Left	D-loop
6.20	+/+	Left	D-loop
6.21	+/+	Left	D-loop
6.22	+/-	Left	D-loop
6.23	-/-	Left	D-loop
6.24	+/-	Left	D-loop
6.25	+/-	Left	D-loop
6.26	+/+	Left	D-loop
6.27	-/-	Left	D-loop
6.28	+/+	Left	D-loop
6.29	+/-	Left	D-loop
6.30	-/-	Left	D-loop
6.31	+/+	Left	D-loop
6.32	-/-	Left	D-loop
6.33	+/-	Left	D-loop
6.34	+/-	Left	D-loop
6.35	+/-	Left	D-loop
6.36	-/-	Left	D-loop
6.37	+/+	Left	D-loop
6.38	-/-	Left	D-loop
6.39	-/-	Left	D-loop
6.40	-/-	Left	D-loop
6.41	+/-	Left	D-loop
6.42	+/-	Left	D-loop
6.43	-/-	Left	D-loop
6.44	+/-	Left	D-loop
6.45	+/-	Left	D-loop
6.46	+/-	Left	D-loop
6.47	+/+	Left	D-loop
6.48	+/-	Left	D-loop
6.49	-/-	Left	D-loop
6.50	+/-	Left	D-loop
6.51	+/+	Left	D-loop
6.52	-/-	Left	D-loop
6.53	+/-	Left	D-loop
6.54	+/-	Left	D-loop
6.55	+/-	Left	D-loop
6.56	+/-	Left	D-loop
6.57	+/-	Left	D-loop
6.58	-/-	Left	D-loop
6.59	+/-	Left	D-loop
6.60	+/+	Left	D-loop
6.61	-/-	Left	D-loop
6.62	-/-	Left	D-loop
6.63	-/-	Left	D-loop
6.64	+/-	Left	D-loop
6.65	-/-	Left	D-loop
6.66	+/+	Left	D-loop
6.67	+/+	Left	D-loop
6.68	-/-	Left	D-loop
6.69	+/+	Left	D-loop
6.70	+/+	Left	D-loop
6.71	+/+	Left	D-loop
6.72		Left	D-loop
6.73	+/-	Left	D-loop
6.74	-/-	Left	D-loop
6.75	+/-	Left	D-loop
6.76	+/-	Left	D-loop
6.77	+/-	Left	D-loop
6.78		Left	D-loop
6.79		Left	D-loop
6.80	+/+	Left	D-loop
6.81	+/+	Left	D-loop
6.82	+/+	Left	D-loop
6.83	+/-	Left	D-loop
6.84	+/-	Left	D-loop
6.85		Left	D-loop
6.86		Left	D-loop
6.87	+/-	Left	D-loop
6.88	+/-	Left	D-loop
6.89	+/-	Mid	O-loop
6.90	+/-	Mid	O-loop
6.91	-/-	Mid	D-loop
6.92	-/-	Mid	D-loop
6.93	-/-	Mid	D-loop
6.94	-/-	Mid	D-loop
6.95	-/-	Mid	D-loop
6.96	+/-	Right	S-loop

## Sheet: 3b
	CHE-11::GFP cilium length (phasmid)					OSM-3::GFP cilium length (phasmid)					GFP cilium length (amphid)							ASE cilia
	wild-type	cfap-20	pcrg-1			wild-type	cfap-20	pcrg-1			N2	cfap-20	pcrg-1					WT (N2)	cfap-20(syb627)	pcrg-1(tm2597)
	5.3285	7.3948	6.1279			7.1823	8.8809	8.4053			6.07	6.43	4.08					6.07	6.43	4.08
	5.5487	7.6443	6.9441			7.9122	9.0435	8.4172			6.17	4.93	4.08					6.17	4.93	5.35
	7.3918	6.9042	7.3392			8.1884	8.3698	8.0366			5.76	5.83	4.08					5.76	5.83	5.54
	7.4882	6.0222	6.339			8.1921	8.4781	8.0089			5.44	6.58	4.08					5.44	6.58	5.02
	7.0251	6.6812	7.3969			7.7518	8.8666	8.0459			5.6	5.21	4.08					5.6	5.21	5.49
	6.7093	8.7826	7.8365			7.9026	8.8253	6.1371			5.5	5.89	4.08					5.5	5.89	4.2
	6.7289	8.7951	7.3642			7.7618	9.0293	5.9813			4.64	4.53	4.08					4.64	4.53	4.64
	7.237	7.8298	7.6938			6.4552	9.0963	8.2677			5.68	5.88	4.08					5.68	5.88	4.84
	7.6466	8.5424	7.6267			7.22	8.7349	8.1788			4.67	5.34	4.08					4.67	5.34	3.89
	8.099	7.8184				7.2649	9.1037	7.926			4.91	4.98	4.08					4.91	4.98	4.38
	7.9698	7.4645				7.9185	9.3265	8.3618			5.44	5.24	4.08					5.44	5.24	3.51
	7.1569	8.2087				8.4206	7.7918	8.3801			4.69	4.48	4.08					4.69	4.48	4.68
	7.2989	7.5909				8.26	7.913				4.83	4.54	4.08					4.83	4.54	4.2
	7.4614	8.0945				6.3871	7.9659				5.96	5.72	4.08					5.96	5.72	4.4
	7.604	8.5628				8.0672	9.4711				6.47	4.91	4.08					6.47	4.91	3.92
	7.7255	8.2428				8.1947					6.02	5.5	4.08					6.02	5.5	4.23
	7.642					8.0057					6.22	6.14	4.08					6.22	6.14	4.88
	5.5733					8.1006					6.13	4.57	4.08					6.13	4.57	5.78
	7.335					7.7252					5.94	5.62	4.08					5.94	5.62	4.36
	7.6139										5.99	5.49	4.08					5.99	5.49	5.46
	6.5792										5.53	3.78	4.08					5.53	3.78	5.71
	6.8424										4.75	5.71	4.08					4.75	5.71	4.02
											4.29	6.34	4.08					4.29	6.34	4.21
											4.65	5.4	4.08					4.65	5.4	4.46
											5.04	4.91	4.08					5.04	4.91	4.92
											4.29	5.22	4.08					4.29	5.22	5.39
											5.94	4.92	4.08					5.94	4.92	4.48
											4.91	4.23	4.08					4.91	4.23	5.66
											3.98	5.77	4.08					3.98	5.77	6.41
											3.88	5.16	4.08					3.88	5.16	4.97
											4.69	5.06	4.08					4.69	5.06	5.48
											4.24	5.78	4.08					4.24	5.78	5
											6.06	6.03	4.08					6.06	6.03	4.03
											4.61	4.59	4.08					4.61	4.59	5.54
											3.84	5.82	4.08					3.84	5.82	5.18
											5.13	5.37	4.08					5.13	5.37	4.4
											4.59	4.79	4.08					4.59	4.79	6.32
											4.81	5.51	4.08					4.81	5.51	4.8
											4.18	4.16	4.08					4.18	4.16	4.2
											5.11	5.62	4.08					5.11	5.62	5.03
											4.53	4.74	4.08					4.53	4.74	3.92
											5.1	6.17	4.08					5.1	6.17	5.66
											4.24	3.75	4.08					4.24	3.75	4.16
											4.22	4.63	4.08					4.22	4.63	4.19
											4.54	4.86	4.08					4.54	4.86	3.5
											4.07	4.83	4.08					4.07	4.83	4.25
											4.87	6	4.08					4.87	6	4.21
											4.52	3.17	4.08					4.52	3.17	3.5
											3.64	4.02	4.08					3.64	4.02	4.73
											4.23	4.69	4.08					4.23	4.69	5.15
											3.83	5.27	4.08					3.83	5.27	5.79
											5.37	5.06	4.08					5.37	5.06	5.2
											5.39	5.3	4.08					5.39	5.3	4.94
																		4.14

## Sheet: 4a
		assay	2020-01-23		2020-01-24		2020-01-31		2020-02-06			mean	standard deviation	sem	95% confidence interval for mean		Minimum	Maximum
WT	naive	25 mM	34	56	32	71	64	69	53	53					lower bound	upper bound
	15 min 0 mM NaCl	0	0	1	3	3	0	1	0	3
		25	55	41	42	50	68	55	68	66
		0	1	0	5	5	1	4	1	3
		CI	0.977778	0.979592	0.804878	0.875969	0.984962	0.922481	0.983607	0.904		0.929158	0.0654	0.0231217	0.8745	0.9838	0.8	0.98
	pre-exposed	25	8	28	28	25	21	44	53	34
	15 min 100 mM NaCl		31	37	15	9	12	18	19	12
			12	18	26	72	41	43	41	28
			27	37	14	14	20	19	11	16
			-0.487179	-0.233333	0.301205	0.616667	0.319149	0.403226	0.516129	0.377778		0.226705	0.38269	0.135303	-0.0932	0.5466	-0.49	0.62
pcrg-1(tm2597)	naive	25	27	26	42	51	52	45	57	87
			1	1	1	2	1	2	3	1
			56	44	52	66	53	60	51	70
			1	1	4	1	3	0	2	5
			0.952941	0.944444	0.89899	0.95	0.926606	0.962617	0.911504	0.92638		0.934185	0.022	0.00777702	0.9158	0.9526	0.9	0.96
	pre-exposed	25	5	13	34	60	53	62	62	75
			6	5	4	4	8	3	1	5
			15	10	12	55	83	64	64	60
			10	4	9	4	7	2	1	2
			0.111111	0.4375	0.559322	0.869919	0.801325	0.923664	0.96875	0.901408		0.696625	0.30175	0.106683	0.4444	0.9489	0.11	0.97
cfap-20(syb627)	naive	25	57	84	87	74	74	58	85	108
			1	0	1	1	3	3	0	0
			62	47	76	77	93	40	90	125
			0	1	3	3	0	1	0	4
			0.983333	0.984848	0.952096	0.948387	0.964706	0.921569	1	0.966245		0.965148	0.02474	0.00874778	0.9445	0.9858	0.92	1
	pre-exposed	25	42	81	62	47	150	53	100	104
			2	7	0	2	4	2	1	1
			53	31	85	86	44	104	70	28
			2	0	6	5	3	2	1	4
			0.919192	0.882353	0.921569	0.9	0.930348	0.950311	0.976744	0.927007		0.92594	0.02887	0.0102058	0.9018	0.9501	0.88	0.98
pcrg-1(tm2597) cfap-20(syb627)	naive	25	42	65	29	47	32	54	110	44
			2	1	1	2	1	1	0	0
			53	67	29	47	56	68	122	35
			0	0	2	0	1	0	4	0
			0.958763	0.984962	0.901639	0.958333	0.955556	0.98374	0.966102	1		0.963637	0.02964	0.010478	0.9389	0.9884	0.9	1
	pre-exposed	25	23	30	40	59	40	42	59	37
			18	7	9	5	0	2	2	3
			11	40	51	45	84	64	31	49
			52	8	9	7	0	2	1	3
			-0.346154	0.647059	0.669725	0.793103	1	0.927273	0.935484	0.869565		0.687007	0.43611	0.154188	0.3224	1.0516	-0.35	1

## Sheet: 4b
1=died	0=censored (crawled off plate, suffered from infection, exploded vulva)
	day of incident	N2	day of incident	cfap-20(syb627)	day of incident	pcrg-1(tm2597)	day of incident	cfap-20(syb627);pcrg-1(tm2597)	day of incident	che-11(e1810)
	2	0	3	0	2	0	3	0	3	0
	2	0	6	0	3	0	3	0	3	0
	2	0	7	0	4	0	4	0	4	0
	2	0	7	0	4	0	4	0	4	0
	4	0	8	0	6	0	5	0	4	0
	4	0	9	0	8	1	5	0	4	0
	6	0	10	0	8	1	5	0	5	0
	6	0	10	1	9	1	6	0	5	0
	7	1	11	1	10	1	7	0	5	0
	11	0	11	1	11	1	7	0	5	0
	12	0	12	1	12	1	7	0	6	0
	12	0	13	1	12	1	8	0	6	0
	12	1	15	1	12	1	8	0	7	0
	14	1	15	1	12	1	8	1	7	0
	16	1	15	1	13	1	9	1	8	0
	17	1	16	1	13	1	10	1	21	1
	18	1	19	1	13	1	11	1	25	1
	21	1	20	1	13	1	12	1	26	1
	24	1	20	1	14	1	13	1	27	1
	24	1	2	0	14	1	14	1	38	1
	4	0	3	0	2	0	2	0	3	0
	4	0	4	0	4	0	2	0	4	0
	6	0	5	0	4	0	3	0	4	0
	7	0	5	0	4	0	3	0	4	0
	8	1	6	0	4	0	3	0	4	0
	9	0	6	0	6	0	4	0	5	0
	9	1	6	0	7	0	4	0	5	0
	10	0	8	1	7	0	5	0	5	0
	13	0	9	1	8	1	6	0	5	0
	14	1	10	1	10	1	8	1	6	0
	15	1	11	1	11	1	11	1	6	0
	15	1	11	1	11	1	12	1	6	0
	17	1	12	1	12	1	12	1	7	0
	18	1	13	1	12	1	12	1	14	1
	18	1	13	1	13	1	14	1	18	0
	19	1	14	1	13	1	14	1	24	1
	20	1	15	1	13	1	15	1	26	1
	22	1	16	1	14	1	15	1	27	1
	23	1	16	1	16	1	16	1	30	1
	23	1	2	0	16	1	18	1	30	1
	4	0	3	0	2	0	3	0	2	0
	4	0	6	0	3	0	4	0	3	0
	5	0	6	0	4	0	4	0	4	0
	6	0	6	0	4	0	4	0	4	0
	7	0	7	0	4	0	5	0	4	0
	7	0	8	1	5	0	5	0	5	0
	9	0	9	1	6	0	5	0	6	0
	9	0	12	1	7	0	6	0	6	0
	12	1	13	1	8	1	6	0	6	0
	12	1	13	1	8	1	6	0	9	0
	14	1	14	1	9	1	9	0	12	1
	16	1	14	1	10	1	10	1	15	0
	17	1	14	1	11	1	10	1	16	0
	17	1	15	1	12	1	12	1	20	1
	18	1	15	1	12	1	12	1	21	0
	19	1	16	1	12	1	12	1	21	1
	20	1	16	1	13	1	13	1	22	0
	21	1	16	1	14	1	14	1	26	1
	21	1	17	1	14	1	16	1	32	1
	22	1	3	0	15	1	17	1	35	1
	3	0	3	0	2	0	2	0	4	0
	4	0	3	0	2	0	4	0	4	0
	4	0	4	0	4	0	4	0	4	0
	6	0	6	0	4	0	4	0	4	0
	10	0	7	0	4	0	5	0	4	0
	10	0	8	0	6	0	5	0	5	0
	12	1	8	1	7	1	5	0	5	0
	13	0	12	1	8	1	6	0	5	0
	14	1	13	1	9	0	10	0	7	0
	15	1	14	1	9	1	10	0	16	0
	15	1	14	1	10	1	12	1	21	1
	15	1	14	1	10	1	13	1	21	1
	16	1	15	1	10	1	13	1	22	1
	16	1	15	1	11	1	14	1	24	1
	17	1	16	1	11	1	14	1	26	1
	21	1	16	1	11	1	15	1	27	1
	21	1	17	1	13	1	15	1	28	1
	21	1	17	1	13	1	16	1	29	1
	23	1	18	1	14	1	16	1	34	1
	23	1	2	0	15	1	17	1	37	1
	2	0	4	0	2	0	2	0	3	0
	2	0	6	0	4	0	3	0	4	0
	5	0	10	1	4	0	3	0	4	0
	5	0	11	1	8	0	4	0	5	0
	11	1	12	0	8	0	4	0	6	0
	12	0	12	1	10	0	4	0	6	0
	12	1	13	1	10	1	4	0	7	0
	13	1	13	1	11	1	5	0	9	0
	14	1	13	1	11	1	7	0	12	0
	14	1	14	1	12	1	7	0	12	0
	15	1	14	1	12	1	8	0	12	0
	15	1	14	1	12	1	11	1	22	1
	15	1	14	1	12	1	11	1	22	1
	16	1	15	1	12	1	11	1	26	1
	16	1	15	1	13	1	13	1	26	1
	17	1	15	1	14	1	13	1	27	1
	18	1	15	1	14	1	13	1	29	1
	19	1	15	1	14	1	14	1	30	1
	20	1	18	1	15	1	14	1	30	1
	21	1	21	1	16	1	17	1	35	1

## Sheet: 4c
	N2	cfap-20	pcrg-1	cfap-20;pcrg-1	che-11
	378	246	341	295	98
	307	287	258	218	41
	225	304	254	296	58
	271	214	263	264	43
	394	300	339	235	65
	366	225	262	229	81
	280	258	204	206	70
	314	352	223	196	48
	324	219	291	238	72
	359	246	277	209	49
	287	223	319	251	39
	358	224	234	214	60
	272	278	274	161	48
	348	300	206	244	48
	232	279	107	239	37
	282	310	276	241	82
	242	253	238	254	29
	327	287	240	128	36
	339	265	327	263	34
	287	233	201	216	33
	314	278	246	251	60

## Sheet: 4d
body length
	wild-type	cfap-20	pcrg-1	cfap-20;pcrg-1	che-11
	1.37658	1.18674	0.971885	1.10607	0.972515
	1.29265	1.09016	1.06313	1.45099	0.816917
	1.22581	1.12723	1.15301	1.10812	0.822078
	1.26245	1.11904	0.993805	1.16919	0.993863
	1.30287	1.1441	0.904788	1.23611	0.750061
	1.2039	1.1513	1.13876	1.14524	0.938637
	1.37593	1.15104	1.02419	1.24865	1.02045
	1.30669	1.12909	1.23597	1.17506	0.903683
	1.36323	1.18234	1.13928	1.23433	0.98095
	1.22936	1.09118	1.36687	1.2178	0.96492
	1.35585	1.03263	1.2648	1.36581	0.886785
	1.25432	1.09183	1.17879	1.14773	0.933956
	1.2534	1.1277	1.2294	1.32399	0.958522
	1.30227	1.199	1.00378	1.09788	0.983544
	1.34559	1.20665	1.16918	1.23725	0.959837
	1.29595	1.11505	1.19367	1.20504	0.957176
	1.3591	1.05071	1.19841	1.1976	1.03348
	1.20361	1.20689	0.925948	1.19259	0.932027
	1.23122	1.2777	1.11694	1.1516	1.01574
	1.27439	1.14116	0.996491	1.32354	0.987198
	1.23011	1.11188	1.18241	1.24348	0.957412
	1.31688	1.1369	1.09449	1.18985	0.788993
	1.27239	1.12596	1.29492	1.19409	1.01998
	1.26891	1.0793	1.22376	1.19409	0.860347
	1.20245	1.09915	1.18428	1.18621	0.947711
	1.16512	1.06991	1.01301	1.2099	0.949832
	1.20568	1.14723	1.20052	1.17671	0.887464
	1.14764	1.13505	1.13991	1.21679	0.913396
	1.27882	1.16826	1.13556	1.22485	0.849253
	1.31687	1.14981	1.12521	1.19278	0.957647
	1.28228	1.07494	1.16598	1.12716	0.971148
	1.30005	1.03008	1.29715	1.35075	1.05783
	1.30946	1.14591	1.39973	1.12098	0.998163
	1.29416	1.06636	1.14294	1.2381	0.983738
	1.2488	1.07816	1.1027	1.22624	1.01016
	1.34216	1.04697	1.26761	1.10128	0.933663
	1.37455	1.1224	1.15682	1.20688	0.94894
	1.47585	1.12053	1.14052	1.27152	0.972889
	1.13917	1.12566	1.20945	1.31512	0.96883
	1.12325	1.16717	1.20272	1.19666	0.956306
	1.39021	1.11203	1.14449	1.25343	0.938429
	1.32963	1.09063	1.0883	1.31675	1.0191
	1.26018	1.10936	1.11981	1.21677	1.09423
	1.24645	1.15014	1.23358	1.16177	0.766878
	1.2781	1.06444	1.11982	1.21949	0.994726
	1.2872	1.09309	1.10531	1.20651	0.956409
	1.23365	1.18773	1.21242	1.29716	0.908636
	1.29204	1.13733	1.06814	1.30466	0.945748
	1.34574	1.09339	1.27869	1.07775	0.938706
	1.37277	1.08508	1.14306	1.16645	0.907008

## Sheet: 6a
Time (min)	CFAP20 Wildtype			CFAP20 p.(Y86C)			CFAP20 p.(R102H)			CFAP20 p.(R113K)			CFAP20 p.(R153G)
0	0	0	0	0	0	0	0	0		0	0	0	0	0	0
60	-0.12	0.45	0.05	0.08	0.09	-0.85	-0.08	0.53		-0.87	0.3		0.5	-0.36	-0.08
120	0.23	0.23	0.71	0.1	0.71	-1.15	-0.28	-0.42		-0.96	-0.61		-0.38	-0.64	-0.69
180	-0.54	0.14	-0.44	-0.1	0.11	-1.7	-0.37	-0.42		-0.85	-0.04	-2.36	-0.71	-1.21	-1.4
240	-0.23	-0.27	-0.51	0.25	0.6	-2.49	-0.17	0.09		-1.51	-0.78	-2.01	-0.51	-0.76	-0.89
300	-0.59	0	-0.27	-0.66	0.07	-1.37	0.25	-0.33		-0.8	-1.59	-2.85	-0.78	-1.21	-1.26
600	-1.06	-0.59		-1.22	-1.21		0.09	-0.44		-0.75	-1.13		-1.16	-0.85	-1.67

## Sheet: 6d
	Absolute					Percentage
		Normal	Mutant				Normal	Mutant
	mCherry	2	12			mCherry	0.142857	0.857143
	H WT	14	1			H WT	0.933333	0.0666667
	Y86C	6	10			Y86C	0.375	0.625
	Absolute					Percentage
		Normal	Mutant				Normal	Mutant
	mCherry	2	15			mCherry	0.117647	0.882353
	H WT	18	3			H WT	0.857143	0.142857
	R102H	36	3			Y86C	0.923077	0.0769231
	Absolute					Percentage
		Normal	Mutant				Normal	Mutant
	mCherry	1	11			mCherry	0.0833333	0.916667
	H WT	14	0			H WT	1	0
	R113K	12	4			Y86C	0.75	0.25
	Absolute					Percentage
		Normal	Mutant				Normal	Mutant
	mCherry	1	14			mCherry	0.0666667	0.933333
	H WT	17	0			H WT	1	0
	R113K	21	3			Y86C	0.875	0.125

## Sheet: 7c
	Photoreceptor (µm)				OPL (µm)
n	AB	cfap20 mutant		n	AB	cfap20 mutant
1	39	16		1	15	6
2	36	18		2	13	11
3	38	19		3	14	12
4	39	19		4	15	13
5	39	19		5	13	7

[truncated: 17 more sheets: 7d, 7e, S2, S3a, S3c, S4a, S4c, S4e, S6, S8a, S8b, S9b, S10b, S10d, S10f, S11, Sheet27]
